# Supplementary material for: Enhanced Thermal Conductivity of Polymer Composite by Adding Fishbone-like Silicon Carbide
Source: Nanomaterials (Basel). 2021 Oct 28;11(11):2891. doi: 10.3390/nano11112891 (PMC8620080; doi:10.3390/nano11112891)
Supplement: Supplementary file 1 [file nanomaterials-11-02891-s001.zip]

Archive with 1 entries (1 files):
- nanomaterials-1411135-supplementary.pdf
